# Supplementary material for: Field testing of recombinant subunit vaccines against Teladorsagia circumcincta in lambing ewes demonstrates a lack of efficacy in the face of a multi-species parasite challenge
Source: Front Parasitol. 2024 Mar 25;3:1360029. doi: 10.3389/fpara.2024.1360029 (PMC11732088; doi:10.3389/fpara.2024.1360029)
Supplement: Supplementary file 4 [file Table_1.xlsx]

## Sheet: Ewes Years 3-4
		Vaccinated			Control
Date	Days since start of lambing	Q1	Median	Q3	Q1	Median	Q3
2018-09-04	-216	0	0	1	0	0	0
2018-09-25	-195	0	0	0	0	0	0
2018-10-24	-166	0	0	0	0	0	0
2018-11-06	-153	0	0	2	0	0	1
2018-12-03	-126	0	0	0	0	0	0
2019-01-07	-91	0	0	0	0	0	0
2019-01-28	-70	0	1	3	0	0	2
2019-02-18	-49	0	1	9	0	0.5	3.25
2019-03-11	-28	3	16.5	36	0	3	21
2019-03-25	-14	35.25	99	238.5	9	45	135
2019-04-19	11	153	373.5	765	189	369	711
2019-04-30	22	31.5	109.5	267.75	72	189	297
2019-05-07	29	36.75	115.5	290.25	45	126	196.5
2019-05-27	49	3	24	72	9.75	22.5	96
2019-06-10	63	2	15	50.25	4	18	42
2019-06-24	77	2	14	48	3	9.5	27
2019-07-08	91	2	8	30	2	5	24
2019-07-22	105	1	4	21	2	5	18
2019-08-05	119	0	2	4	0	2	4
2019-08-19	133	0	0.5	1.75	0	1	2

## Sheet: Ewes Years 4-5
		Vaccinated			Control
Date	Days since start of lambing	Q1	Median	Q3	Q1	Median	Q3
2019-08-19	-231	0	0.5	1.75	0	1	2
2019-09-10	-209	0	0	2	0	1	2
2019-10-01	-188	0	0	1	0	0	1
2019-10-28	-161	0	0	1	0	0	1
2019-12-09	-119	1	3	16.5	1	2	12.75
2020-01-13	-84	0	1	6.25	0	1.5	7.25
2020-02-03	-63	3	9	27	2.25	12	30
2020-03-03	-34	36	79.5	127.5	51	99	147
2020-03-16	-21	72	171	261	90	156	312.75
2020-04-17	11	184.5	279	531	184.5	324	499.5
2020-05-11	35	40.5	94.5	171	99	162	306
2020-06-04	59	12	30	94.5	27	63	114.75
2020-07-02	87	1.25	7.5	26.25	2	13.5	24.75
2020-07-30	115	1	7.5	21.75	1	4.5	24.75

## Sheet: Lambs Years 3-4
	Vaccinated			Control
Date	Q1	Median	Q3	Q1	Median	Q3
2019-05-27	2	18	39	4	13	51
2019-06-10	2	14	45.75	4.5	15	39
2019-06-24	198	324	567	213	396	607.5
2019-07-08	126	315	609.75	99	252	477

## Sheet: Lambs Years 4-5
	Vaccinated			Control
Date	Q1	Median	Q3	Q1	Median	Q3
2020-06-04	0	0	1	0	0	0
2020-07-02	72	153	324	82.5	198	342
2020-07-30	11.25	30	83.25	6	48	153
